# Supplementary material for: From follicle to blastocyst: microRNA-34c from follicular fluid-derived extracellular vesicles modulates blastocyst quality
Source: J Anim Sci Biotechnol. 2024 Aug 4;15:104. doi: 10.1186/s40104-024-01059-8 (PMC11298084; doi:10.1186/s40104-024-01059-8)
Supplement: Supplementary file 1 — Additional file 1: Table S1. Cumulus-oocyte expansion assessment and embryo development of oocytes after individual follicle aspiration (FA) and follicle dissection (FD). Table S2. Genomic location of differentially expressed miRNAs identified in EVs derived from follicular fluid of large follicles containing competent or non-competent oocytes (LEY vs. LEN). Table S3. Genomic location of differentially expressed miRNAs identified in EVs derived from follicular fluid of small follicles containing competent or non-competent oocytes (SEY vs. SEN). Table S4. Genomic location of differentially expressed miRNAs identified in EVs from follicular fluid of small and large follicles containing competent and non-competent oocytes (LSEY vs. LSEN). Table S5. Genomic location of differentially expressed miRNAs identified in EVs derived from follicular fluid of large and small follicles containing competent oocytes (SEY vs. LEY). Table S6. Genomic location of differentially expressed miRNAs identified in EVs derived from follicular fluid of large and small follicles containing non-competent oocytes (LEN vs. SEN). [file 40104_2024_1059_MOESM1_ESM.xlsx]

## Sheet: S1
Table S1. Cumulus-oocyte expansion assessment and embryo development of oocytes after individual follicle aspiration (FA) and follicle dissection (FD).
Treatment	Cleavage rate (%)	Blastocyst 8 dpi (%)	Quality-A (%)	Quality-B (%)	Area Immature (µm2)	Area Mature (µm2)	Relative expansion (%)
FD	72.2 ± 3.7a	26.3 ± 3.3a	78.0 ± 3.3a	22.0 ± 3.2a	75529a	119426a	76a
FA	74.0 ± 3.8a	31.1 ± 4.3a	51.6 ± 3.6b	48.4 ± 3.5b	17493b	28993b	68a

## Sheet: S2
Table S2. Genomic location of differentially expressed miRNAs identified in EVs derived from follicular fluid of large follicles containing competent or non-competent oocytes (LEY vs. LEN).
miRNA	mean LEN	mean LEY	Log FC	P value	MiRbase accession	Chromosome	Start position	End position	strand	Gene Family ID
bta-miR-34c	16.4648	200.244	3.60239	4.31197e-09	MIMAT0003854	chr15	22282394	22282415	+	mir-34
bta-miR-34b	2.21259	28.8157	3.68354	1.33955e-08	MIMAT0003549	chr15	22281694	22281715	+	mir-34
bta-miR-141	7.94326	53.6975	2.74903	4.67083e-08	MIMAT0009232	chr5	104149753	104149774	-	mir-8
bta-miR-200b	40.2485	156.143	1.95486	5.65562e-08	MIMAT0003842	chr16	52695247	52695267	-	mir-8
bta-miR-200a	79.1881	320.681	2.01728	7.94727e-08	MIMAT0003822	chr16	52694590	52694612	-	mir-8
bta-miR-196b	1.85855	23.3642	3.62634	1.69949e-07	MIMAT0009256	chr4	69566936	69566958	+	mir-196
bta-miR-200c	2.20978	20.3774	3.1848	1.8019e-07	MIMAT0003823	chr5	104150175	104150197	-	mir-8
bta-miR-31	14107.7	6810.61	-1.05063	1.44223e-06	MIMAT0003548	chr8	22619518	22619538	+	mir-31
bta-miR-182	5.04159	20.2469	1.99738	5.24753e-06	MIMAT0009244	chr4	94719992	94720015	-	mir-182
bta-miR-183	1.93974	10.8696	2.45887	1.32146e-05	MIMAT0009245	chr4	94724702	94724724	-	mir-183
bta-miR-491	107.686	42.4639	-1.33952	1.69471e-05	MIMAT0009332	chr8	23749046	23749067	-	mir-491
bta-miR-1246	13190.2	5945.37	-1.14962	2.13376e-05	MIMAT0024567	chr1	117271728	117271746	+
bta-miR-12034	217.793	38.1786	-2.50796	3.00007e-05	MIMAT0046727	chr13	38671225	38671243	-
bta-miR-139	111.191	224.768	1.01486	3.08873e-05	MIMAT0003788	chr15	53212574	53212596	-	mir-139
bta-novel-miR-78	24.2507	7.96261	-1.61178	3.63911e-05
bta-miR-130a	3132.95	5036.17	0.684795	3.83477e-05	MIMAT0009223	chr15	82581490	82581511	+	mir-130
bta-miR-122	67.4714	141.281	1.06516	4.15458e-05	MIMAT0003849	chr24	58263351	58263372	+	mir-122
bta-miR-500	66.9623	28.5063	-1.22736	4.72564e-05	MIMAT0009337	chrX	93948622	93948644	+	mir-500
bta-novel-miR-184	7.69877	1.01671	-2.84792	5.7336e-05
bta-novel-miR-250	9.74376	0.742899	-3.62652	7.2569e-05		chr24	61055713	61055731	+
bta-miR-380-3p	14.143	29.4785	1.05754	9.20586e-05	MIMAT0003804	chr21	67843215	67843235	+	mir-379
bta-miR-331-3p	28.2119	10.8505	-1.37245	0.000175788	MIMAT0004339	chr5	25155329	25155349	+	mir-331
bta-novel-miR-327	25.7348	9.96226	-1.3599	0.00018003		chr2	124915668	124915691	-
bta-novel-miR-124	43.7998	14.8977	-1.55008	0.000224487		chr17	69639766	69639784	+
bta-miR-376b	8.66244	19.9983	1.20574	0.000243157	MIMAT0009945	chr21	67857490	67857511	+	mir-368
bta-novel-miR-441-1	4.24825	1.12944	-1.87037	0.000252298		chr9	103476821	103476840	-
bta-novel-miR-346	53.9661	25.3792	-1.08817	0.000269396		chr3	112657551	112657569	-
bta-miR-10a	167.663	272.967	0.703248	0.000541239	MIMAT0003786	chr19	38713922	38713944	+	mir-10
bta-novel-miR-111	26.5352	10.2605	-1.364	0.00054727		chr16	65091124	65091142	-
bta-miR-181a	475.711	231.623	-1.03741	0.00119892	MIMAT0003543	chr11	95966104	95966127	+	mir-181
bta-miR-136	13.1688	25.9794	0.982487	0.0013345	MIMAT0009230	chr21	67710197	67710219	+	mir-136
bta-novel-miR-457	16.1639	5.0336	-1.65937	0.00186211		chrX	108256900	108256918	-
bta-miR-187	34.8847	58.5328	0.746314	0.00192315	MIMAT0009248	chr24	21595569	21595590	+	mir-187
bta-miR-135a	46.4839	81.4042	0.809523	0.00228782	MIMAT0009228	chr22	49324841	49324863	+	mir-135
bta-miR-423-3p	216.649	103.375	-1.06627	0.00275749	MIMAT0003831	chr19	21923319	21923342	+	mir-423
bta-novel-miR-474	10.1491	4.35785	-1.2139	0.00286436		chrX	30015491	30015512	-
bta-novel-miR-41	6.96578	2.13556	-1.66904	0.00298548
bta-miR-2285aa	6.65441	2.16613	-1.59447	0.00359596	MIMAT0030435	chr2	5210652	5210674	+	mir-2284
bta-miR-425-5p	79.3781	51.727	-0.615729	0.0040805	MIMAT0003832	chr22	51728020	51728041	+	mir-425
bta-miR-2285au	19.9092	12.0495	-0.718097	0.00587893	MIMAT0046346	chr11	60802911	60802932	+
bta-novel-miR-347	8.13087	3.2508	-1.29365	0.0061718		chr3	113171398	113171416	-
bta-miR-20b	3.18586	6.88035	1.10753	0.00664986	MIMAT0003796	chrX	18021505	18021526	-	mir-17
bta-novel-miR-119	7.08882	3.17346	-1.13406	0.00724407		chr17	53284275	53284293	+
bta-miR-377	1.49747	3.82041	1.31983	0.00743603	MIMAT0009304	chr21	67878907	67878928	+	mir-154
bta-miR-2419-5p	5.55373	2.34022	-1.22361	0.00947071	MIMAT0011985	chr4	66580887	66580908	-
bta-miR-2431-3p	1.86607	4.68863	1.32821	0.0106609	MIMAT0012002	chr5	56831690	56831712	-

## Sheet: S3
Table S3. Genomic location of differentially expressed miRNAs identified in EVs derived from follicular fluid of small follicles containing competent or non-competent oocytes (SEY vs. SEN).
miRNA	mean SEN	mean SEY	Log FC	P value	MiRbase accession	Chromosome	Start position	End position	strand	Gene Family ID
bta-novel-miR-195	1962.81	505.062	-1.95819	1.1629e-10		chr20	11050002	11050023	+
bta-miR-182	29.0057	4.31512	-2.7469	1.93711e-09	MIMAT0009244	chr4	94719992	94720015	-	mir-182
bta-miR-29c	1404.85	3938.34	1.48709	2.0129e-09	MIMAT0003829	chr16	77733214	77733235	+	mir-29
bta-novel-miR-327	11.6811	62.4164	2.42543	6.06096e-09		chr2	124915668	124915691	-
bta-miR-183	15.4959	1.40132	-3.4305	1.54259e-08	MIMAT0009245	chr4	94724702	94724724	-	mir-183
bta-miR-449a	237.905	83.4884	-1.50914	1.80034e-08	MIMAT0009320	chr20	24047162	24047183	+	mir-449
bta-novel-miR-39	56.6682	118.314	1.06219	3.32183e-07
bta-miR-30b-5p	1240.77	2956	1.25236	3.79422e-07	MIMAT0003547	chr14	8145872	8145893	+	mir-30
bta-miR-29b	335.314	773.836	1.20634	4.02456e-07	MIMAT0003828	chr16	77732652	77732674	+	mir-29
bta-miR-132	296.029	108.393	-1.4505	4.2859e-07	MIMAT0003812	chr19	23783509	23783530	-	mir-132
bta-novel-miR-124	63.6122	15.9984	-1.99188	6.14504e-07		chr17	69639766	69639784	+
bta-let-7a-3p	118.536	295.04	1.31249	8.46244e-07	MIMAT0004330	chr5	117457857	117457877	+	let-7
bta-miR-30c	2366.27	4846.65	1.03431	8.79205e-07	MIMAT0003850	chr3	106449961	106449983	-	mir-30
bta-miR-92a	16257.2	7915.54	-1.03832	1.59478e-06	MIMAT0009383	chr12	66421984	66422005	+	mir-25
bta-miR-2285au	22.8609	9.26318	-1.29974	3.78158e-06	MIMAT0046346	chr11	60802911	60802932	+
bta-miR-202	16665.5	42967.2	1.36635	5.31947e-06	MIMAT0009259	chr26	26121813	26121833	+	mir-202
bta-miR-187	15.6811	32.478	1.04867	7.34548e-06	MIMAT0009248	chr24	21595569	21595590	+	mir-187
bta-miR-2284v	17.0689	6.44143	-1.40586	7.68504e-06	MIMAT0011937	chr25	23762330	23762349	-
bta-miR-29d-3p	15.9598	34.1807	1.09628	7.85518e-06	MIMAT0009275	chr16	77816332	77816353	+	mir-29
bta-novel-miR-41	7.00143	17.1397	1.28049	1.16035e-05
bta-miR-484	269.362	120.877	-1.15644	1.19329e-05	MIMAT0003535	chr25	14245865	14245886	+	mir-484
bta-novel-miR-75	8.89176	3.09804	-1.50997	2.14446e-05		chr14	64073547	64073566	+
bta-novel-miR-27	243.385	117.04	-1.05485	2.61035e-05		chr11	105021482	105021500	-
bta-miR-370	10.5128	3.86871	-1.42646	2.85837e-05	MIMAT0009300	chr21	67736044	67736065	+	mir-370
bta-miR-151-5p	143.959	297.784	1.0485	3.20143e-05	MIMAT0003523	chr14	4090087	4090107	+	mir-28
bta-miR-210	26.5979	11.4122	-1.21634	3.23202e-05	MIMAT0003824	chr29	51369064	51369086	+	mir-210
bta-miR-12034	459.709	127.445	-1.85144	3.49963e-05	MIMAT0046727	chr13	38671225	38671243	-
bta-novel-miR-411	32.543	3.84046	-3.08688	4.29151e-05
bta-miR-449b	4.72311	0.972821	-2.21649	5.60896e-05	MIMAT0009321	chr20	24047041	24047062	+	mir-449
bta-miR-490	12.8284	26.5592	1.05586	0.000101116	MIMAT0009331	chr4	101783378	101783399	+	mir-490
bta-novel-miR-10	10.8744	23.1184	1.09587	0.000120748		chr10	2148356	2148374	-
bta-miR-3613a	10.9524	28.9223	1.38547	0.000140021	MIMAT0024574	chr12	19607346	19607367	-	mir-3613
bta-miR-11998	4.59793	11.043	1.26992	0.000152678	MIMAT0046654	chr13	34233014	34233035	-
bta-novel-miR-436	1900.43	771.055	-1.30128	0.000167147		chr8	82089481	82089499	-
bta-novel-miR-416	4.67925	11.9856	1.35601	0.000215641		chr7	43328048	43328066	-
bta-novel-miR-112	9.02653	19.275	1.08008	0.000219565
bta-novel-miR-457	20.8334	8.20087	-1.36352	0.000233781		chrX	108256900	108256918	-
bta-novel-miR-13	10.5545	4.74459	-1.13614	0.000268171		chr10	47021904	47021922	-
bta-novel-miR-250	5.27178	15.001	1.49198	0.000568043		chr24	61055713	61055731	+
bta-novel-miR-293	19.7881	40.5335	1.02381	0.000807059		chr28	29637108	29637126	+
bta-miR-665	9.24759	4.12014	-1.16594	0.000848556	MIMAT0009363	chr21	67702251	67702270	+	mir-665
bta-miR-677	7.04403	15.8375	1.15913	0.00129173	MIMAT0012003	chr5	57298281	57298303	+	mir-677
bta-miR-1277	2.93192	8.05366	1.44313	0.00153717	MIMAT0024569	chrX	2445389	2445410	+	mir-1277
bta-miR-7857-3p	4.73933	2.04188	-1.20688	0.00164361	MIMAT0040925	chr23	30983603	30983625	-
bta-miR-12030	6.81523	2.32377	-1.52388	0.00222988	MIMAT0046723	chr11	24391014	24391032	-
bta-miR-1343-5p	6.82267	3.31854	-1.05391	0.00441152	MIMAT0011839	chr15	66591443	66591464	+	mir-1343

## Sheet: S4
Table S4. Genomic location of differentially expressed miRNAs identified in EVs from follicular fluid of small and large follicles containing competent and non-competent oocytes (LSEY vs. LSEN).
miRNA	mean LSEN	mean LSEY	logFC	PValue	MiRbase accession	Chromosome	Start position	End position	strand	Gene Family ID
bta-miR-11998	4.33353	8.70224	1.00691	0.0020209	MIMAT0046654	chr13	34233014	34233035	-
bta-miR-12034	345.778	86.6803	-1.99572	0.000112529	MIMAT0046727	chr13	38671225	38671243	-
bta-novel-miR-75	7.15571	3.0429	-1.21638	0.000455335		chr14	64073547	64073566	+
bta-miR-34c	11.3298	97.731	3.0931	0.00537918	MIMAT0003854	chr15	22282394	22282415	+	mir-34
bta-miR-200b	35.815	98.6427	1.45902	0.00142342	MIMAT0003842	chr16	52695247	52695267	-	mir-8
bta-miR-200a	90.4409	214.91	1.24891	0.00122755	MIMAT0003822	chr16	52694590	52694612	-	mir-8
bta-novel-miR-124	53.8182	15.6881	-1.77386	4.95376e-07		chr17	69639766	69639784	+
bta-miR-132	269.495	130.484	-1.04582	8.62712e-05	MIMAT0003812	chr19	23783509	23783530	-	mir-132
bta-novel-miR-148	5.87578	2.62311	-1.16284	0.00514121		chr19	27829637	27829655	+
bta-miR-2285aa	6.24618	2.73343	-1.18665	0.000688123	MIMAT0030435	chr2	5210652	5210674	+	mir-2284
bta-miR-449a	289.317	131.688	-1.13528	0.00126082	MIMAT0009320	chr20	24047162	24047183	+	mir-449
bta-miR-2284v	15.0261	7.23427	-1.04565	3.13274e-05	MIMAT0011937	chr25	23762330	23762349	-
bta-miR-141	5.12669	28.3135	2.43301	0.00284995	MIMAT0009232	chr5	104149753	104149774	-	mir-8
bta-novel-miR-392	11.3763	5.56953	-1.02113	0.00437403		chr6	111321331	111321349	+
bta-novel-miR-457	18.3699	6.81016	-1.4303	7.91619e-05		chrX	108256900	108256918	-
bta-novel-miR-411	24.1882	5.94208	-2.00184	0.00046983

## Sheet: S5
Table S5. Genomic location of differentially expressed miRNAs identified in EVs derived from follicular fluid of large and small follicles containing competent oocytes (SEY vs. LEY).
miRNA	mean LEY	mean SEY	Log FC	P value	MiRbase accession	Chromosome	Start position	End position	strand	Gene Family ID
bta-miR-34c	205.356	3.87556	-5.72286	9.59867e-12	MIMAT0003854	chr15	22282394	22282415	+	mir-34
bta-miR-141	55.0148	4.52348	-3.58907	2.27216e-10	MIMAT0009232	chr5	104149753	104149774	-	mir-8
bta-novel-miR-195	3585.49	441.669	-3.02075	1.56955e-09		chr20	11050002	11050023	+
bta-miR-200c	20.8853	1.15164	-4.13503	1.73368e-09	MIMAT0003823	chr5	104150175	104150197	-	mir-8
bta-miR-200a	328.747	100.914	-1.70343	8.03569e-09	MIMAT0003822	chr16	52694590	52694612	-	mir-8
bta-miR-200b	160.014	39.5053	-2.01595	8.84109e-09	MIMAT0003842	chr16	52695247	52695267	-	mir-8
bta-miR-31	6979.87	17620.8	1.33601	2.39635e-08	MIMAT0003548	chr8	22619518	22619538	+	mir-31
bta-miR-34b	29.5377	0.540787	-5.68204	3.04829e-08	MIMAT0003549	chr15	22281694	22281715	+	mir-34
bta-miR-199a-3p	81899.6	39749.5	-1.04292	3.96686e-08	MIMAT0003746	chr16	40646169	40646190	-	mir-199
bta-miR-182	20.7493	3.78654	-2.44629	1.24782e-07	MIMAT0009244	chr4	94719992	94720015	-	mir-182
bta-novel-miR-327	10.2185	54.68	2.40706	1.54497e-07		chr2	124915668	124915691	-
bta-miR-10a	279.828	101.985	-1.4559	1.60146e-07	MIMAT0003786	chr19	38713922	38713944	+	mir-10
bta-miR-411a	114.331	44.6274	-1.35726	1.82789e-07	MIMAT0009312	chr21	67841485	67841506	+	mir-379
bta-miR-1	1905.03	873.94	-1.12416	5.10928e-07	MIMAT0009214	chr13	55456494	55456515	-	mir-1
bta-miR-127	327.547	148.529	-1.1411	8.3455e-07	MIMAT0003787	chr21	67708558	67708579	+	mir-127
bta-miR-379	277.53	127.049	-1.12745	9.545e-07	MIMAT0009306	chr21	67840257	67840277	+	mir-379
bta-miR-1246	6093.07	16197.6	1.41053	1.15401e-06	MIMAT0024567	chr1	117271728	117271746	+
bta-miR-30b-5p	973.511	2596.71	1.41543	1.23162e-06	MIMAT0003547	chr14	8145872	8145893	+	mir-30
bta-miR-30c	1882.54	4253.49	1.17596	1.34153e-06	MIMAT0003850	chr3	106449961	106449983	-	mir-30
bta-miR-154c	125.093	60.3533	-1.05091	1.50998e-06	MIMAT0025542	chr21	67853668	67853689	+	mir-154
bta-miR-183	11.1364	1.22674	-3.13643	1.57454e-06	MIMAT0009245	chr4	94724702	94724724	-	mir-183
bta-miR-202	15622.6	37714.9	1.2715	1.66789e-06	MIMAT0009259	chr26	26121813	26121833	+	mir-202
bta-miR-574	896.895	2282.59	1.34781	1.68806e-06	MIMAT0024577	chr18	63382981	63383004	-
bta-miR-449a	186.42	73.1369	-1.34825	1.7138e-06	MIMAT0009320	chr20	24047162	24047183	+	mir-449
bta-miR-21-5p	29446.4	12539.1	-1.23166	2.51407e-06	MIMAT0003528	chr19	11138478	11138501	+	mir-21
bta-miR-223	120.979	59.7715	-1.0165	3.26043e-06	MIMAT0009270	chrX	101046368	101046389	-	mir-223
bta-miR-9-5p	128.14	60.496	-1.08308	3.38137e-06	MIMAT0009389	chr21	21326595	21326616	+	mir-9
bta-miR-135a	83.5119	27.0186	-1.63019	3.39026e-06	MIMAT0009228	chr22	49324841	49324863	+	mir-135
bta-novel-miR-41	2.19203	15.0481	2.73374	4.0936e-06
bta-miR-324	70.9524	174.514	1.29868	5.2137e-06	MIMAT0009285	chr19	27713410	27713432	-	mir-324
bta-novel-miR-78	8.15134	28.0887	1.78767	6.32849e-06
bta-novel-miR-441-1	1.15857	7.09858	2.56593	6.48278e-06		chr9	103476821	103476840	-
bta-miR-380-3p	30.2162	13.0318	-1.21281	6.87278e-06	MIMAT0003804	chr21	67843215	67843235	+	mir-379
bta-miR-2285t	20.2903	8.12994	-1.31368	7.04332e-06	MIMAT0025577	chr3	7976731	7976752	-	mir-2284
bta-miR-374b	221.257	501.563	1.1799	9.41946e-06	MIMAT0009302	chrX	82989934	82989955	+	mir-374
bta-novel-miR-111	10.5212	30.3124	1.51579	9.72716e-06		chr16	65091124	65091142	-
bta-miR-411c-5p	56.4037	26.2699	-1.10087	1.03138e-05	MIMAT0025545	chr21	67867861	67867882	+	mir-379
bta-miR-505	45.037	97.8524	1.11985	1.06096e-05	MIMAT0009341	chrX	23507281	23507302	-	mir-505
bta-miR-331-3p	11.1264	32.869	1.55595	1.16741e-05	MIMAT0004339	chr5	25155329	25155349	+	mir-331
bta-miR-382	353.577	161.779	-1.12735	1.19483e-05	MIMAT0009308	chr21	67871261	67871282	+	mir-154
bta-novel-miR-238	13.5163	30.9978	1.19461	1.45054e-05		chr23	44760207	44760225	+
bta-novel-miR-348	23.7663	52.7282	1.14767	1.56727e-05		chr3	114562067	114562085	-
bta-novel-miR-250	0.76201	13.1368	4.00631	1.70582e-05		chr24	61055713	61055731	+
bta-miR-196a	54.8363	128.575	1.23058	1.93816e-05	MIMAT0009255	chr19	38661636	38661657	+	mir-196
bta-miR-187	60.0038	28.4669	-1.07473	2.25626e-05	MIMAT0009248	chr24	21595569	21595590	+	mir-187
bta-novel-miR-77	23.8176	61.0793	1.36261	2.26525e-05		chr14	2184288	2184306	-
bta-novel-miR-214	518.817	1172.58	1.1767	2.30882e-05		chr21	64399500	64399521	-
bta-novel-miR-393	14.6439	38.3135	1.38227	2.64516e-05		chr6	115983640	115983658	+
bta-miR-1247-5p	12.097	4.38262	-1.45943	2.79126e-05	MIMAT0025549	chr21	68426305	68426326	-	mir-1247
bta-miR-449b	4.67588	0.85298	-2.41209	2.8564e-05	MIMAT0009321	chr20	24047041	24047062	+	mir-449
bta-novel-miR-370	44.5895	92.3377	1.04633	4.70251e-05		chr4	89038494	89038513	-
bta-novel-miR-184	1.04385	6.38801	2.54065	5.77523e-05
bta-miR-500	29.2359	58.9316	1.00671	8.38468e-05	MIMAT0009337	chrX	93948622	93948644	+	mir-500
bta-novel-miR-417	2.79729	8.19983	1.5335	0.000101159
bta-miR-381	26.5117	12.3714	-1.1002	0.000123157	MIMAT0009307	chr21	67861494	67861515	+	mir-154
bta-novel-miR-474	4.4672	11.0387	1.29465	0.000146124		chrX	30015491	30015512	-
bta-novel-miR-19	2.80771	7.53081	1.40798	0.000155845		chr11	190277	190295	+
bta-miR-409a	12.4202	5.30268	-1.21715	0.000236336	MIMAT0009310	chr21	67881633	67881655	+	mir-154
bta-miR-486	38.0648	17.8589	-1.0877	0.000298216	MIMAT0009329	chr27	36501918	36501939	-	mir-486
bta-miR-12034	39.1525	110.932	1.49781	0.000302264	MIMAT0046727	chr13	38671225	38671243	-
bta-novel-miR-410	4.20623	11.5023	1.45196	0.000323809		chr7	99329548	99329567	+
bta-miR-205	13.0785	4.33619	-1.59779	0.000336155	MIMAT0003545	chr16	76053087	76053108	-	mir-205
bta-novel-miR-202	1.8578	5.74324	1.62004	0.000422085		chr21	1973085	1973109	+
bta-novel-miR-292	5.60504	14.9468	1.39967	0.000440986		chr28	29637011	29637029	+
bta-miR-136	26.6578	12.5025	-1.09673	0.000493596	MIMAT0009230	chr21	67710197	67710219	+	mir-136
bta-novel-miR-119	3.25664	9.12805	1.45651	0.000516554		chr17	53284275	53284293	+
bta-miR-6119-3p	5.13529	13.1255	1.34229	0.00072383	MIMAT0024589	chrX	4014640	4014662	-
bta-novel-miR-182	3.24593	8.32988	1.36747	0.000785816
bta-novel-miR-179	0.678418	3.00402	2.0817	0.000836915		chr1	97613209	97613234	+
bta-miR-323	8.37076	3.73776	-1.14543	0.000849093	MIMAT0009284	chr21	67843890	67843911	+	mir-154
bta-miR-370	8.37106	3.40423	-1.30263	0.00085018	MIMAT0009300	chr21	67736044	67736065	+	mir-370
bta-novel-miR-347	3.3401	9.58779	1.49339	0.000929495		chr3	113171398	113171416	-
bta-miR-376a	8.14095	3.38028	-1.25025	0.00137108	MIMAT0009946	chr21	67857854	67857874	+	mir-368
bta-miR-7857-5p	8.40236	4.01216	-1.06746	0.00174289	MIMAT0030432	chr23	30973815	30973836	+	mir-7857
bta-miR-345-5p	12.2635	26.5204	1.1188	0.00175627	MIMAT0003800	chr21	67146252	67146272	+	mir-345
bta-novel-miR-468	2.23358	5.40704	1.25669	0.00186499		chrX	28995289	28995311	-
bta-novel-miR-164	0.97071	3.67787	1.884	0.00186957
bta-novel-miR-161	1.14816	4.32257	1.85589	0.00252704		chr19	40034987	40035005	-
bta-miR-10177-5p	6.40881	1.4987	-2.05114	0.002617	MIMAT0040932	chr12	20425037	20425058	+
bta-miR-12030	5.95995	2.04288	-1.56194	0.0030642	MIMAT0046723	chr11	24391014	24391032	-
bta-novel-miR-392	2.68255	6.99959	1.36448	0.00311098		chr6	111321331	111321349	+
bta-miR-4286	3.85152	8.6171	1.1444	0.00417088	MIMAT0024575	chr19	40861062	40861078	-
bta-miR-504	5.61539	2.57617	-1.13292	0.00539285	MIMAT0009340	chrX	22201494	22201515	-	mir-504
bta-miR-2419-5p	2.40072	5.43791	1.15737	0.00553398	MIMAT0011985	chr4	66580887	66580908	-
bta-novel-miR-17	5.5631	12.4985	1.15622	0.00699932		chr11	106730473	106730491	+
bta-miR-11977	5.04125	2.29306	-1.11881	0.00909254	MIMAT0046359	chr18	62162034	62162053	-
bta-novel-miR-314	2.57786	5.70505	1.155	0.011334		chr29	47311269	47311287	+
bta-miR-1185	4.62389	2.28984	-1.00174	0.0186732	MIMAT0009973	chr21	67859757	67859777	+	mir-154
bta-novel-miR-411	8.35063	3.34073	-1.34146	0.0205997
bta-miR-767	5.59429	2.73388	-1.00008	0.0207826	MIMAT0009375	chrX	35237637	35237659	-	mir-767

## Sheet: S6
Table S6. Genomic location of differentially expressed miRNAs identified in EVs derived from follicular fluid of large and small follicles containing non-competent oocytes (LEN vs. SEN).
miRNA	mean LEN	mean SEN	Log FC	P value	MiRbase accession	Chromosome	Start position	End position	strand	Gene Family ID
bta-miR-1	5707.11	1973.98	-1.08928	1.52623e-06	MIMAT0009214	chr13	55456494	55456515	-	mir-1
bta-miR-206	3518.96	1518.37	-1.58461	2.45392e-05	MIMAT0009260	chr23	24353719	24353740	+	mir-1
bta-miR-99a-5p	42.6771	140.66	-1.01097	4.38827e-07	MIMAT0003537	chr1	19985618	19985638	-	mir-10
bta-miR-126-3p	5.82364	29.1856	-1.21268	1.95773e-07	MIMAT0003540	chr11	104385592	104385612	+	mir-126
bta-miR-126-5p	12290.4	6098.6	-1.12937	2.26487e-06	MIMAT0004328	chr11	104385554	104385574	+	mir-126
bta-miR-143	2.25202	15.6004	-1.04835	1.32055e-06	MIMAT0009233	chr7	63079126	63079147	+	mir-143
bta-miR-20b	155803	75334.2	1.28289	0.00397442	MIMAT0003796	chrX	18021505	18021526	-	mir-17
bta-miR-182	1842.47	865.854	2.32476	4.37572e-07	MIMAT0009244	chr4	94719992	94720015	-	mir-182
bta-miR-183	2.14431	18.3696	2.77874	7.45661e-07	MIMAT0009245	chr4	94724702	94724724	-	mir-183
bta-miR-187	3722.13	1413.18	-1.34787	3.02541e-06	MIMAT0009248	chr24	21595569	21595590	+	mir-187
bta-miR-190a	4869.56	2225.96	-1.38991	0.000125293	MIMAT0009251	chr10	47479193	47479214	-	mir-190
bta-miR-196a	40.2268	15.7835	1.72147	2.80253e-07	MIMAT0009255	chr19	38661636	38661657	+	mir-196
bta-miR-196b	1055.76	496.538	3.08248	1.91809e-06	MIMAT0009256	chr4	69566936	69566958	+	mir-196
bta-miR-199b	92.0603	39.0267	-1.00201	8.98597e-05	MIMAT0003821	chr11	99127824	99127846	-	mir-199
bta-miR-29d-3p	33.7145	14.4458	-1.53401	2.93084e-05	MIMAT0009275	chr16	77816332	77816353	+	mir-29
bta-miR-29d-5p	22.769	7.47736	-1.21635	1.049e-05	MIMAT0026919	chr16	77816294	77816314	+	mir-29
bta-miR-29c	135.502	56.9947	-1.3971	2.02156e-06	MIMAT0003829	chr16	77733214	77733235	+	mir-29
bta-miR-34c	46.5885	16.0441	-1.37354	6.86015e-05	MIMAT0003854	chr15	22282394	22282415	+	mir-34
bta-miR-3613a	90.0008	37.3495	-1.34078	0.0009848	MIMAT0024574	chr12	19607346	19607367	-	mir-3613
bta-miR-411a	37.1847	17.4561	-1.24268	7.83652e-06	MIMAT0009312	chr21	67841485	67841506	+	mir-379
bta-miR-455-3p	132.096	63.906	-1.04499	6.33779e-05	MIMAT0003836	chr8	105738212	105738233	+	mir-455
bta-miR-664b	18.9919	7.37466	-1.08448	4.08466e-05	MIMAT0030438	chr16	24479316	24479338	-	mir-664
bta-miR-141	1386.52	692.195	-1.66695	0.000105268	MIMAT0009232	chr5	104149753	104149774	-	mir-8
bta-miR-9-5p	9.20694	2.86676	-1.26692	3.2233e-05	MIMAT0009389	chr21	21326595	21326616	+	mir-9
bta-novel-miR-29	92.2788	35.104	-1.25119	0.00371959		chr11	106427267	106427285	-
bta-miR-2285bz	29.7297	11.7631	1.10275	0.00806224	MIMAT0046646	chr13	57596887	57596907	-
bta-novel-miR-148	440.994	1912.55	-1.2296	0.00218821		chr19	27829637	27829655	+
bta-novel-miR-327	9.07571	21.0489	-1.34792	0.000146906		chr2	124915668	124915691	-
bta-novel-miR-195	579.56	1172	-1.53157	1.61426e-07		chr20	11050002	11050023	+
bta-novel-miR-215	28.2553	11.0122	1.59576	0.00179183		chr21	68645155	68645177	-
bta-novel-miR-250	1.62809	5.01913	-1.07889	0.0113959		chr24	61055713	61055731	+
bta-novel-miR-260	9.52106	4.01874	1.12601	0.00849529		chr25	27662114	27662132	+
bta-novel-miR-277	2.5509	6.52049	1.01589	0.000980109		chr26	961027	961045	+
bta-novel-miR-314	20.5482	8.59978	1.24864	0.011438		chr29	47311269	47311287	+
bta-novel-miR-298	3.67708	8.95742	1.21185	0.000895602		chr29	10915447	10915466	+
bta-novel-miR-396	3.67383	7.88984	1.11612	0.0142095		chr6	113163823	113163841	-
bta-novel-miR-436	4.07599	8.94948	2.11645	0.000576649		chr8	82089481	82089499	-
bta-novel-miR-467	11.2258	5.29541	1.36597	0.00327892		chrX	2164307	2164325	-
bta-novel-miR-39	2.14988	5.05938	-1.24926	2.52901e-05
bta-miR-23b-3p	7673.7	16633.8	-1.08821	7.69913e-06	MIMAT0003852
